# Supplementary material for: Contamination Status of Pet Cats in Thailand with Organohalogen Compounds (OHCs) and Their Hydroxylated and Methoxylated Derivatives and Estimation of Sources of Exposure to These Contaminants
Source: Animals (Basel). 2022 Dec 13;12(24):3520. doi: 10.3390/ani12243520 (PMC9774237; doi:10.3390/ani12243520)
Supplement: Supplementary file 1 [file animals-12-03520-s001.zip]

Archive with 1 entries (1 files):
- animals-2048823-supplementary.pdf
